# Supplementary material for: DIP2 is a unique regulator of diacylglycerol lipid homeostasis in eukaryotes
Source: eLife. 2022 Jun 29;11:e77665. doi: 10.7554/eLife.77665 (PMC9342972; doi:10.7554/eLife.77665)
Supplement: Figure 1—figure supplement 2—source data 2. [file elife-77665-fig1-figsupp2-data2.zip]

Archive with 3 entries (3 files):
- Figure 1-figure supplement 2A and 2B-source data 1 image3.tif
- Figure 1-figure supplement 2A and 2B-source data 1 image1.tif
- Figure 1-figure supplement 2A and 2B-source data 1 image2.tif
