# Supplementary material for: DIP2 is a unique regulator of diacylglycerol lipid homeostasis in eukaryotes
Source: eLife. 2022 Jun 29;11:e77665. doi: 10.7554/eLife.77665 (PMC9342972; doi:10.7554/eLife.77665)
Supplement: Figure 5—figure supplement 1—source data 2. [file elife-77665-fig5-figsupp1-data2.zip]

Archive with 4 entries (4 files):
- Figure 5-figure supplement 1E -source data 1 image 1.tif
- Figure 5-figure supplement 1E -source data 1 image 2.tif
- Figure 5-figure supplement 1E -source data 1 image 3.tif
- Figure 5-figure supplement 1E -source data 1 image 4.tif
