# Supplementary material for: DIP2 is a unique regulator of diacylglycerol lipid homeostasis in eukaryotes
Source: eLife. 2022 Jun 29;11:e77665. doi: 10.7554/eLife.77665 (PMC9342972; doi:10.7554/eLife.77665)
Supplement: Figure 7—figure supplement 1—source data 2. [file elife-77665-fig7-figsupp1-data2.zip]

Archive with 5 entries (5 files):
- Figure 7-figure supplement 1B-source data 1 image 1.tif
- Figure 7-figure supplement 1B-source data 1 image 2.tif
- Figure 7-figure supplement 1B-source data 1 image 3.tif
- Figure 7-figure supplement 1B-source data 1 image 4.tif
- Figure 7-figure supplement 1B-source data 1 image 5.tif
