# Supplementary material for: DIP2 is a unique regulator of diacylglycerol lipid homeostasis in eukaryotes
Source: eLife. 2022 Jun 29;11:e77665. doi: 10.7554/eLife.77665 (PMC9342972; doi:10.7554/eLife.77665)
Supplement: Figure 7—figure supplement 2—source data 2. [file elife-77665-fig7-figsupp2-data2.zip]

Archive with 1 entries (1 files):
- Figure 7-figure supplement 2C- source data 1.tif
